# Supplementary material for: High Frequency of COVID-19 Vaccine Hesitancy among Canadians Immunized for Influenza: A Cross-Sectional Survey
Source: Vaccines (Basel). 2022 Sep 10;10(9):1514. doi: 10.3390/vaccines10091514 (PMC9506006; doi:10.3390/vaccines10091514)
Supplement: Supplementary file 1 [file vaccines-10-01514-s001.zip]

Archive with 1 entries (1 files):
- vaccines-1885445-supplementary.pdf
